# Supplementary material for: Expression Analysis of MaTGA8 Transcription Factor in Banana and Its Defence Functional Analysis by Overexpression in Arabidopsis
Source: Int J Mol Sci. 2021 Aug 28;22(17):9344. doi: 10.3390/ijms22179344 (PMC8430518; doi:10.3390/ijms22179344)
Supplement: Supplementary file 1 [file ijms-22-09344-s001.zip]

Archive with 2 entries (2 files):
- Supplementary_Material.pdf
- TableS.xlsx
